# Supplementary material for: Statistical Machine-Learning Methods for Genomic Prediction Using the SKM Library
Source: Genes (Basel). 2023 Apr 28;14(5):1003. doi: 10.3390/genes14051003 (PMC10218433; doi:10.3390/genes14051003)
Supplement: Supplementary file 1 [file genes-14-01003-s001.zip]

Archive with 1 entries (1 files):
- genes-2343983-supplementary.pdf
